# Supplementary material for: Adjunct Therapy with Ipragliflozin Exerts Limited Effects on Kidney Protection in Type 1 Diabetes: A Retrospective Study Conducted at 25 Centers in Japan (IPRA-CKD)
Source: Biomedicines. 2025 May 23;13(6):1287. doi: 10.3390/biomedicines13061287 (PMC12189841; doi:10.3390/biomedicines13061287)
Supplement: Supplementary file 1 [file biomedicines-13-01287-s001.zip]

Archive with 2 entries (2 files):
- Supplemental Table S1 Nakamura et al.pdf
- Supplemental Table S2 Nakamura et al.pdf
